# Supplementary material for: Revisiting Gaussian Process Regression Modeling for Localization in Wireless Sensor Networks
Source: Sensors (Basel). 2015 Sep 8;15(9):22587–615. doi: 10.3390/s150922587 (PMC4610506; doi:10.3390/s150922587)
Supplement: Supplementary file 1 [file sensors-15-22587-s001.zip]

Archive with 5 entries (4 files):
- Supplementary Information/
- Supplementary Information/hypertable.pdf
- Supplementary Information/indoor.db
- Supplementary Information/outdoor-1.db
- Supplementary Information/outdoor-2.db
